# Supplementary material for: Home-based rehabilitation using a soft robotic hand glove device leads to improvement in hand function in people with chronic spinal cord injury:a pilot study
Source: J Neuroeng Rehabil. 2020 Mar 5;17:40. doi: 10.1186/s12984-020-00660-y (PMC7057671; doi:10.1186/s12984-020-00660-y)
Supplement: Supplementary file 2 — Additional file 2 A video of a participant completing a task involving manipulation of a book from Toronto Rehabilitation Institute hand function test. The participant was instructed to pick up the book at the spin and manipulate it; turning the palm up and down while still holding it. The video shows the performance on this task for the participant during the baseline assessment (Initial), after six weeks of using the device (Week 6), after 12 weeks of using the device (Week 12) and during the follow up assessment session (Week 18). The task was more difficult and was performed less smoothly at initial assessment session compared with the other assessment sessions. [file 12984_2020_660_MOESM2_ESM.zip]

Archive with 1 entries (1 files):
- 12984_2020_660_MOESM2_ESM.wmv
